# Supplementary material for: Clinical Impact of Functional CYP2C19 and CYP2D6 Gene Variants on Treatment with Antidepressants in Young People with Depression: A Danish Cohort Study
Source: Pharmaceuticals (Basel). 2022 Jul 14;15(7):870. doi: 10.3390/ph15070870 (PMC9318115; doi:10.3390/ph15070870)
Supplement: Supplementary file 1 [file pharmaceuticals-15-00870-s001.zip]

Archive with 1 entries (1 files):
- pharmaceuticals-1796163-supplementary.pdf
